# Supplementary material for: Exploring Factors Associated with Diabetic Retinopathy Treatment Compliance Behaviour in Cape Town, South Africa
Source: Int J Environ Res Public Health. 2021 Nov 20;18(22):12209. doi: 10.3390/ijerph182212209 (PMC8617604; doi:10.3390/ijerph182212209)
Supplement: Supplementary file 1 [file ijerph-18-12209-s001.zip]

Archive with 2 entries (2 files):
- S1 Text_ Semi-structured interview guide _ patients.pdf
- S2 Text_ Semi-structured interview guide _ key informants.pdf
